# Supplementary material for: Thymosin β4 Is an Endogenous Iron Chelator and Molecular Switcher of Ferroptosis
Source: Int J Mol Sci. 2022 Jan 4;23(1):551. doi: 10.3390/ijms23010551 (PMC8745404; doi:10.3390/ijms23010551)
Supplement: Supplementary file 1 [file ijms-23-00551-s001.zip]

Archive with 1 entries (1 files):
- ijms-1529599-supplementary.pdf
